# Supplementary material for: An Automated Image Analysis System to Measure and Count Organisms in Laboratory Microcosms
Source: PLoS One. 2013 May 29;8(5):e64387. doi: 10.1371/journal.pone.0064387 (PMC3667193; doi:10.1371/journal.pone.0064387)
Supplement: File S2 — comprises our plugin (BP_sensor.java). The Java code is commented so as to be easily modified. It can be directly compiled and run with ImageJ. File S2 also comprises an other plugin required for our plugin to work smoothly (Wait_For_User.java). (ZIP) [file pone.0064387.s005.zip]

Archive with 2 entries (2 files):
- BP_sensor.java
- Wait_For_User.java
