# Supplementary material for: An Automated Image Analysis System to Measure and Count Organisms in Laboratory Microcosms
Source: PLoS One. 2013 May 29;8(5):e64387. doi: 10.1371/journal.pone.0064387 (PMC3667193; doi:10.1371/journal.pone.0064387)
Supplement: File S2 — comprises our plugin (BP_sensor.java). The Java code is commented so as to be easily modified. It can be directly compiled and run with ImageJ. File S2 also comprises an other plugin required for our plugin to work smoothly (Wait_For_User.java). (ZIP) [file pone.0064387.s005.zip › BP_sensor.java]

import java.lang.Math;
import java.io.IOException;
import ij.*;
import ij.ImagePlus;
import ij.gui.*;
import ij.plugin.PlugIn;
import ij.process.ImageStatistics;
import java.awt.*;
import java.awt.event.*;
import java.io.File;
import ij.*;
import ij.gui.*;
import ij.plugin.frame.PlugInFrame;
import java.awt.Label;


/**
 Last modification : 1er d�cembre 2012
 */

/**
 * @authors Fran�ois Mallard
 Vincent Le Bourlot
 Thomas Tully
 Laboratoire Ecologie Evolution - UMR 7625 Paris, France
 Contact :
 Fran�ois Mallard : francois.mallard@ens.fr
 
 */

public class BP_sensor implements PlugIn {
	
	/*
	 DIR and BCKGD will contain names of ImageJ set of pictures and will allow
	 selection of the appropriate window
	 DIR: main set of picture
	 BCKGD: background image
	 */
	
	String DIR;
	String BCKGD;
	
	
	//We need a large vector to store the directory that may contains pictures in the find_pictures process.
	//We suppose this list contains less than 10 000 directories -> paths_to_pictures
	File paths_to_pictures[]= new File[10000];
	int counter;
	
	/* We declare variables used main options of the plugin and their default values */		

	//Number of directory levels used to name the .xls files:
	int nbDossierTable=3;
	
	//Image Pre-Treatment:
	boolean smoothing=false;
	boolean gaussian=false;
	double gbsig=2.0;
	
	//Default value of the scaling method:
	int scaling_type=2;
	
	//Default value of background calculation method:
	int bcg_type=0;

	//Default value for the roi selection:
	boolean roi_selection=true;
	//Default value for automatic thresholding:
	boolean thresh_method=true;
	int threshA= 90;

	//Are the particle darker than the background ?
	boolean darker=false;
	
	
	/* We declare variables used for the automatic scaling and their default values in the specification window  */		

	//Measure of the scaling object:
	int bsize=23;
	//Is scaling object a circle:
	boolean iscirc=false;
	//Approximate upper-middle coordinates of the scaling object :
	int xbound=3600;
	int ybound=700;
	//Approximate lower-middle coordinates of the scaling object :
	int ybmax=1500;
	
	// Lower and upper area boundaries:
	int bmin=700000;
	int bmax=1150000;
	
	// Thresholding values:
	int threshB=110;

	/* We declare variables used to select box boundaries and their default values in the specifications window */
	
	// Approximate upper-left coordinates of the scaling object:
	int xcoor_i=21;
	int ycoor_i=21;

	// Approximate lower-right coordinates of the scaling object:
	int xmax=55;
	int ymax=55;

	// Lower and upper area boundaries:
	double min_area= 2000;
	double max_area = 2700;
	
	//Circularity tolerance:
	double tolcirc=0.3;

	/* Some other declarations:   */
	//Variables used to scale the pictures
	double scaling, paramscale;
	
	//Current tresholding value and selection coordinates
	int thresh, xcoor, ycoor;
	
	//variables used in the recursive roi selection
	boolean first, not_able;
	double best_circ, circ1, perim_selection, area_selection, optthresh, optarea;
	int xcoorbu, ycoorbu, optxcoor, optycoor, optsurface;

		
	//Here starts the main part of the code, the different functions discussed in the paper are coded in a second part.
	public void run(String arg0) {
		
		
		/*
		 First Step : Initialisation, the user is to specify parameters for the analyse.
		 The user specifies : 1_ the directory at the top of the file tree containing the pictures to be analysed -> directory
		 2_ directory to store the .xls files exported ->Sdirectory
		 All the pictures need to be stored at the same distance in the file tree
		 */
		
		String directory= IJ.getDirectory("Select a directory containing the pictures to analyse");
		String Sdirectory= IJ.getDirectory("Select a directory where you want to store the results");
		
		/*		The main options window    */		
		
		GenericDialog gd = new GenericDialog("Collembola counting options");
		
		gd.addNumericField("Number of directory levels used to name the .xls files:",nbDossierTable,0,2,"");		
		
		gd.addMessage("Image Pre-Treatment:");
		String preT[]= {"Smooth","Gaussian blur"};
		boolean b2[]={smoothing,gaussian};
		gd.addCheckboxGroup(1,2,preT,b2);
		gd.addNumericField("Sigma (radius) for gaussian blur:",gbsig,1,5," pixels");
		
		gd.addMessage("");
		String scl[]= {"None","Manual","Automatic"};
		gd.addChoice("Scaling method", scl, scl[scaling_type]);
		
		String BC[]= {"Minimal intensity","Median","Average"};
		gd.addChoice("Background calculation:", BC, BC[bcg_type]);
		
		gd.addMessage("");
		gd.addCheckbox("Selection of a region of interest (roi)",roi_selection);
		
		gd.addMessage("Particle analysis: ");
		gd.addCheckbox("Automatic thresholding",thresh_method);
		gd.addMessage("Or manual thesholding: ");
		gd.addNumericField("Threshold value:",threshA,0);
		
		
		gd.addMessage("");
		gd.addCheckbox("Moving particle darker than the background",false);
		
		gd.showDialog();
		
		if (gd.wasCanceled()) {
			IJ.error("PlugIn canceled!");
			return;
		}
		
		nbDossierTable= (int) gd.getNextNumber();
		
		smoothing=gd.getNextBoolean();
		gaussian=gd.getNextBoolean();
		gbsig=gd.getNextNumber();
		
		scaling_type=gd.getNextChoiceIndex();
		bcg_type=gd.getNextChoiceIndex();
		
		roi_selection=gd.getNextBoolean();
		thresh_method=gd.getNextBoolean();
		threshA= (int) gd.getNextNumber();

		darker=gd.getNextBoolean();
		
		if (scaling_type==2){
			
			/*		The automatic scaling specifications Window   */		
			GenericDialog gd2 = new GenericDialog("Automatic scaling specifications");
			
			gd2.addNumericField("Measure of the scaling object (mean rectangle side or radius) :",bsize,0,5,"  user unit");
			gd2.addCheckbox("Scaling object is a circle",iscirc);
			
			gd2.addMessage("Approximate upper-middle coordinates of the scaling object :");
			gd2.addNumericField("X-coordinate:",xbound,0);
			gd2.addNumericField("Y-coordinate:",ybound,0);
			
			gd2.addMessage("Approximate lower-middle coordinates of the scaling object :");
			gd2.addNumericField("Y-coordinate:",ybmax,0);
			
			gd2.addMessage("");
			gd2.addNumericField("Lower area boundary: ",bmin,0,7,"  pixels^2");
			gd2.addNumericField("Upper area boundary: ",bmax,0,7,"  pixels^2");
			
			gd2.addMessage("");
			gd2.addNumericField("Threshold value: ",threshB,0);
			
			gd2.showDialog();
			
			if (gd2.wasCanceled()) {
				IJ.error("PlugIn canceled!");
				return;
			}
			
			bsize= (int) gd2.getNextNumber();
			iscirc=gd2.getNextBoolean();
			xbound= (int) gd2.getNextNumber();
			ybound= (int) gd2.getNextNumber();
			
			ybmax= (int) gd2.getNextNumber();
			
			bmin= (int) gd2.getNextNumber();
			bmax= (int) gd2.getNextNumber();
			
			threshB= (int) gd2.getNextNumber();
			
		}
		
		if (roi_selection){
			/*		The roi specifications window   */		
			GenericDialog gd3 = new GenericDialog("Roi selection specifications");
			gd3.addMessage("Approximate upper-left coordinates of the scaling object :");
			gd3.addNumericField("X-coordinate:",xcoor_i,0);
			gd3.addNumericField("Y-coordinate:",ycoor_i,0);
			
			gd3.addMessage("Approximate lower-right coordinates of the scaling object :");
			gd3.addNumericField("X-coordinate:",xmax,0);
			gd3.addNumericField("Y-coordinate:",ymax,0);
			
			gd3.addMessage("");
			gd3.addNumericField("Lower area boudary: ",min_area,0,7,"  user unit^2");
			gd3.addNumericField("Upper area boundary: ",max_area,0,7,"  user unit^2");
			
			gd3.addMessage("");
			gd3.addNumericField("Circularity tolerance: ",tolcirc,1);
			
			gd3.showDialog();
			
			xcoor_i= (int) gd3.getNextNumber();
			ycoor_i= (int) gd3.getNextNumber();
			
			xmax= (int) gd3.getNextNumber();
			ymax= (int) gd3.getNextNumber();
			
			min_area= (int) gd3.getNextNumber();
			max_area= (int) gd3.getNextNumber();
			
			tolcirc= gd3.getNextNumber();		
			
			if (gd3.wasCanceled()) {
				IJ.error("PlugIn canceled!");
				return;
			}
		}
		
		
		/*		All options are set, the analyses of the successive picture stacks will now start   */
		
		/*
		 The first step is to construct a list of every directory path that contains pictures to analyse.
		 We computed it in a separate function : find_pictures.
		 
		 */
		
		this.find_pictures(directory);
		int nb_directories=counter;		
		File pict_directories[]= new File[nb_directories];
		for (int i=0; i<nb_directories;i++){
			pict_directories[i]=paths_to_pictures[i];
		}
		
		
		//We declare temporary variables used to analyse the successive directories of pict_directories
		
		File analysed_directory;
		File analysed_pictures;
    	
		String Spictures_t;
    	String Sdirectory_t;
		
		
		//Initialising ImageJ measurements...
		IJ.run("Set Measurements...", "area centroid perimeter fit circularity display slice redirect=None decimal=3");
		
		
		//Second Step : The plugin will now analyse successively every image set found in the file tree and save the resulting table in a separate .xls file.
		
		for (int p=0; p<nb_directories; p++){
			
			
			analysed_directory=pict_directories[p];
			
			try {
				/*
				 If any problem occur in the analyse of the analyse, an error message will be displayed and the analyse will
				 continue with the next directory
				 */
				
				analysed_pictures=analysed_directory.listFiles()[0];
				
				Spictures_t=String.valueOf(analysed_pictures);
				Sdirectory_t=String.valueOf(analysed_directory);
				
				// We initialize the character strings DIR and BCKGD
				int marq_Temp=String.valueOf(analysed_directory).lastIndexOf("/",String.valueOf(analysed_directory).length()-2);
				DIR=Spictures_t.substring(marq_Temp+1,String.valueOf(analysed_directory).length());
				
				
				if(bcg_type==0){
					BCKGD = "MIN_"+DIR;
				}else if (bcg_type==1) {
					BCKGD = "MED_"+DIR;
				}else {
					BCKGD = "AVG_"+DIR;
				}
				
				// We call the open function to open the pictures in ImageJ
				
				this.open(analysed_directory, analysed_pictures, Spictures_t, Sdirectory_t);
				
				
				/* Scaling the picture as specified */
				
				if (scaling_type>0) {
					if (scaling_type==1) {
						this.scaling_manual(threshB);
					}else if (scaling_type==2) {
						this.scaling_auto(threshB);
					}
					
					//Scaling...
					IJ.selectWindow(DIR);
					IJ.run("Select None");
					IJ.run("Set Scale...", "distance="+paramscale+" known="+bsize+" pixel=1 unit=mm");
					IJ.selectWindow(BCKGD);
					IJ.run("Select None");
					IJ.run("Set Scale...", "distance="+paramscale+" known="+bsize+" pixel=1 unit=mm");				
					scaling=paramscale/bsize;
				}
				
				
				thresh=threshA;
				
				/* Find a roi if specified */				
				if (roi_selection){
					this.find_roi(thresh);
					
					//The we apply this selection to the analysed set of pictures
					IJ.selectWindow(DIR);
					IJ.run("Restore Selection");
				}
				//And we can now close the background picture...
				IJ.selectWindow(BCKGD);
				IJ.run("Close");
				IJ.selectWindow(DIR);
				
				//.. apply a smooth function if specified..
				if(smoothing){
					this.smooth(smoothing);
				}
				if(gaussian){
					this.gaussB(gbsig);
				}
				
				// ... and finally perform the analyse
				IJ.run("Clear Results");
				IJ.selectWindow(DIR);
				this.count(thresh,thresh_method) ;
				
				
				//We want to save the .xls file with part of the complete directory path
				int longS=String.valueOf(pict_directories[p]).length();
				int marq0=String.valueOf(pict_directories[p]).lastIndexOf("/",String.valueOf(pict_directories[p]).length());
				int tempint=longS-marq0+1;
				
				int marqTemp=0;
				String nametable=String.valueOf(pict_directories[p]).substring(marq0+1,String.valueOf(pict_directories[p]).length());
				String nametableTemp="";
				
				for (int ndt=0; ndt<nbDossierTable; ndt++){
					
					marqTemp=String.valueOf(pict_directories[p]).lastIndexOf("/",String.valueOf(pict_directories[p]).length()-tempint);
					tempint=longS-marqTemp+1;
					nametableTemp=String.valueOf(pict_directories[p]).substring(marqTemp+1,marq0);
					marq0=marqTemp;
					
					nametable=nametableTemp+"_"+nametable;
					
				}
				
				//Now we can save the file using the character string we built
				IJ.saveAs("Measurements", String.valueOf(Sdirectory)+nametable+".xls");
				IJ.run("Clear Results");
				//And we can close the set of pictures
				IJ.selectWindow(DIR);
				IJ.run("Close", DIR);
				
			} catch (Exception problemanalysing){
				
				IJ.run("Wait For User","A problem occur in the analyse of this set of picture : "+String.valueOf(analysed_directory));
			}
			
		} // End of the loop on paths_directories
	} // END OF THE MAIN FUNCTION
	
	// This function extract the directories containing pictures in the directory given by the user
	public void find_pictures(String directory)
	{
		
		//We have to go down in the file tree to find the pictures, and progressively store the paths we analyse
		//We use the counter and a boolean to detect whether we found the pictures -> foundP
		
		counter=-1;              		
		boolean foundP=false;
		
		// We extract all the file names in the directory given by the user -> ftemp1
		File f_temp1[]= new File(directory).listFiles();
		
		/* We count the number of directories amoung these files -> counter and store them inside paths_to_pictures*/
		for (File f : f_temp1){
			if(f.isDirectory()){
				counter++;
				paths_to_pictures[counter]= f;
			}
		}
		
		/* If non of the files are repertories the pictures to analyse are in the directory selected by the user 
		 and paths_to_pictures contains only the directory specified by the user
		 */
		
		if (counter==-1){
			counter++;
			paths_to_pictures[counter]=new File(directory);
			foundP=true;
		}
		
		/* We initialize :
		 size_ptp is the number of directories stored in paths_to_pictures
		 nbfiles is the number of files in the current paths_to_pictures directory analysed
		 paths_temp a temporary list containing the subfiles of paths_to_pictures already analysed
		 */
		
		int size_ptp=counter;
		int nbfiles=0;
		
		File paths_temp[]=new File[10000];
		
		while (!foundP){
			
			/*
			 The method is to extract recursively all the directories contained in paths_to_pictures directories
			 until no directory is found. It will then mean that paths_to_pictures contains all the paths containing the pictures
			 */
			
			size_ptp=counter;
			counter=-1;
			
			// for each directory in paths_to_pictures
			for(int i=0; i<=size_ptp; i++){
				
				/* we will look at the files contained in the directory and store the directories paths in a temporary vector */
				nbfiles=paths_to_pictures[i].listFiles().length;
				for(int j=0; j<nbfiles;j++){
					
					if (paths_to_pictures[i].listFiles()[j].isDirectory()){
						counter++;
						paths_temp[counter]=paths_to_pictures[i].listFiles()[j];
					}
				}
			}
			
			/*
			 If counter >0 we built a new list of subfiles of paths_to_pictures that may contain the picture
			 */
			
			if(counter>=0){
				
				for(int k=0;k<=counter;k++){
					paths_to_pictures[k]=paths_temp[k];
				}
			}
			/*
			 If counter == 0 we found the pictures as the paths_to_pictures directories do not contain any directory
			 */
			else{
				foundP=true;
			}
		}
		
		
		counter=size_ptp+1;
		
		
		
	} // END OF THE FUNCTION
	
	// This function open the pictures and create the BCKGD background picture
	public void open(File analysed_directory, File F_Temp4, String Spictures_t, String Sdirectory_t)
	{
		
		IJ.run("Image Sequence...", "open=["+Spictures_t+"] starting=1 increment=1 scale=100 file=[] or=[] convert");
		//We treat only black and white pictures
		IJ.run("8-bit");
		
		if(darker){
			IJ.run("Invert", "stack");
		}
		
		//The still background is created with the pixel of minimum intensity between the different pictures of the stack
		
		if(bcg_type==0){
			IJ.run("Z Project...", "start=1 stop=20 projection='Min Intensity'");
		}else if (bcg_type==1) {
			IJ.run("Z Project...", "start=1 stop=20 projection=Median");
		}else {
			IJ.run("Z Project...", "start=1 stop=20 projection=[Average Intensity]");
		}
		
		//The sill background is then substracted from every pictures of the stack
		IJ.run("Image Calculator...", "image1="+DIR+" operation=Subtract image2="+BCKGD+" stack");		
		
	}// END OF THE FUNCTION
	
	// These two functions allow a scaling of the pictures with two different methods:
	public void scaling_manual(int threshB)
	{
		IJ.selectWindow(BCKGD);
		
		IJ.run("Wait For User","Select and measure an area");
		double mm2 = (int) IJ.getNumber("How large is the selected area  (mm2)  ?",200);
    	double pix2 = IJ.getNumber("How many pixels does it represent ?",100000);
		
		IJ.selectWindow(BCKGD);
		IJ.run("Select None");
		
		paramscale=Math.sqrt(pix2/mm2);
		bsize=1;
	} // END OF THE FUNCTION
	public void scaling_auto(int threshB)
	{
		IJ.selectWindow(BCKGD);
		// We initialize the coordinates to select the square to scale the picture
		double square = 0;
		// We use a strong threshold as the contrast is the highest
		IJ.setThreshold(threshB,255);
		
		//We look for a correct selection of the square. We indicates that its area is at least bmin pixels^2
		// and less than bmax px^2
		
		while(square<bmin && ybound<ybmax){
			
			// From the top of the picture we go down and try a selection
			ybound=ybound+1;
			
			IJ.doWand(xbound, ybound);
			ImagePlus im = IJ.getImage();
			ImageStatistics statparam = im.getStatistics();
			
			// We measure the square area
			square = statparam.area;
			
		}
		// If no correct selection is found, the user is asked to give a correct one
		if(ybound==ybmax || square>bmax){
			
			IJ.run("Wait For User","Select the square to scale the picture you may eventually want to modify the Threshold value");
			threshB = (int) IJ.getNumber("New threshold value for the box boundaries selection ?",threshB);
		}
		
		
		
		/* You may want to uncomment this part to control the square used to scale the picture
		 IJ.doWand(xbound, ybound);
		 IJ.run("Wait For User","Square used to scale the picture");
		 */
		
		
		ImagePlus im = IJ.getImage();
		Roi roi_squarre = im.getRoi();
		Rectangle rect_square=roi_squarre.getBounds();
		
		double w=rect_square.getWidth();
		double h=rect_square.getHeight();
		paramscale=(w+h)/2;
		if(iscirc){
			paramscale=Math.sqrt((w+h)/(Math.PI*2));
		}
		
		IJ.doWand(xbound, ybound);
		
	} // END OF THE FUNCTION
	
	// This function find the region of interest in wich to perform the particle analyse
	public void find_roi(int thresh)
	{
		
		first=false;
		not_able=false;
		
		xcoor=xcoor_i;
		ycoor=ycoor_i;
		
		counter=0;
		best_circ = 0.1;
		circ1 = 0.1;
		area_selection=0;
		optthresh = 0 ;
		counter=0;
		
		
		xcoorbu=0;
		ycoorbu=0;
		optxcoor=0;
		optycoor=0;
		optsurface=0;
		optarea=0;
		
		//The selection is made with the magic wand of ImageJ
		IJ.setTool(8);
		
		/*
		 We look for good coordinates to select the box, then we will decrease the threshold to get the
		 exact boundaries. Once the threshold is too low, the selection will no longer fit and we will continue
		 screening the picture looking for new coordinates to select the boundaries.
		 The loop end when we reach a coordinates that are low
		 */
		
		
		//We try to select an region sufficiently large to be the box
		while (area_selection < min_area){
			
			IJ.run("Select None");
			
			IJ.doWand((int)scaling*xcoor,(int)scaling*ycoor);
			ImagePlus imgP = IJ.getImage();
			ImageStatistics statistics = imgP.getStatistics();
			area_selection = statistics.area;
			
			if (xcoor<xmax){
				xcoor=xcoor+1;
				
				
			}else {
				ycoor=ycoor+1;
				xcoor=xcoor_i+ycoor_i-ycoor;
				
			}
			
			
			//If we fail to find a good selection it may be because the threshold is too low
			if(xcoor > xmax || ycoor > ymax){
				
				xcoor=40;
				ycoor=40;
				counter++;
				IJ.setThreshold((int)(thresh-4*counter), 255);
			}	
			
			
			//If we fail again.. we ask for the user to find good coordinates
			if( thresh-4*counter<=30 ){
				
				IJ.run("Wait For User","Find appropriates coordinates to select the box you may have to change the threshold");
				xcoor=(int) IJ.getNumber("X coordinate", xcoor_i);
				ycoor=(int) IJ.getNumber("Y coordinate", ycoor_i);
				
			}
		}
		
		//Now we can lower the threshold progressively to obtain the exact boundaries
		
		xcoorbu=xcoor;
		ycoorbu=ycoor;
		optxcoor=xcoor;
		optycoor=ycoor;
		optsurface=0;
		
		counter=0;
		
		//We enter the second loop that will progressively decrease the threshold
		while(thresh>20){	
			first=false;				
			counter=counter+1;
			IJ.run("Select None");
			IJ.doWand((int)scaling*xcoor,(int)scaling*ycoor);
			
			//Now we are looking for an area selection larger than min_area but smaller than max_area
			
			if(IJ.getImage().getStatistics().area<max_area){
				// If the selection is not too large
				
				if(IJ.getImage().getStatistics().area>min_area){
					//we have at least a selection that is correct in size
					first=true;
					not_able=false;
					
					
				}else {
					//selection is too small, if we have not find a selection of the good size yet
					//and if the coordinates are still acceptable we will try to increase the x and y coordinates slowly
					while(((IJ.getImage().getStatistics().area<min_area) && ycoor<ymax) && !first){
						
						
						IJ.doWand((int)scaling*xcoor,(int)scaling*ycoor);								
						
						ImagePlus imgP = IJ.getImage();
						Roi roi = imgP.getRoi();
						perim_selection = roi.getLength() ;
						area_selection = imgP.getStatistics().area ;
						
						circ1 = 4.0*Math.PI*(area_selection/(perim_selection*perim_selection));
						
						//If this selection improve the circularity of our best selection and has an acceptable size, we found an acceptable selection
						// and leave the loop
						if (Math.sqrt((circ1-1)*(circ1-1)) < Math.sqrt((1-best_circ)*(1-best_circ)) && area_selection>min_area && area_selection<max_area){
							first=true;
							not_able=false;
							
						}
						
						else{
							//We continue do go down
							if (xcoor<xmax) {
								xcoor=xcoor+1;
								
							}else {
								ycoor=ycoor+1;
								xcoor=xcoorbu+ycoor-ycoorbu;
							}
						}
						
						if(ycoor>ycoor_i){
							//if we did not manage to find an acceptable selection
							if(!first){
								not_able=true;
								first=true;
								xcoor=xcoorbu;
							}
						}
					}
				}
				
				IJ.doWand((int)scaling*xcoor,(int)scaling*ycoor);								
				
				ImagePlus imgP = IJ.getImage();
				Roi roi = imgP.getRoi();
				perim_selection = roi.getLength() ;
				area_selection = imgP.getStatistics().area ;
				
				circ1 = 4.0*Math.PI*(area_selection/(perim_selection*perim_selection));
				
				//If circularity is improved by this new selection
				//we store the new selection
				
				if (Math.sqrt((circ1-1)*(circ1-1)) < Math.sqrt((1-best_circ)*(1-best_circ)) && area_selection>min_area && area_selection<max_area){
					best_circ = circ1 ;
					optthresh = thresh ;
					optxcoor = xcoor;
					optycoor = ycoor;
					optarea = area_selection;
				}
				
			}
			
			//We decrease the threshold and start again
			thresh=thresh-2;
			IJ.setThreshold(thresh, 255);
			
		}
		// End of the loop that diminish the threshold
		
		if(not_able && optarea>min_area && optarea<max_area){
			not_able=false;
		}
		
		//You may uncomment the following lines to see the final selection
		
		/*
		 
		 IJ.setThreshold(optthresh, 255);
		 IJ.run("Select None");
		 IJ.doWand((int)scaling*optxcoor,(int)scaling*optycoor);
		 IJ.run("Wait For User","Final selection,  Area:   "+String.valueOf(optarea)+"Threshold :   "+String.valueOf(optthresh));
		 
		 */
		
		
		// If the selection is not circular enough
		if (Math.sqrt((1-best_circ)*(1-best_circ))>(1-tolcirc) && !not_able){
			
			// We ask the user what to do
			
			IJ.setThreshold(optthresh, 255);
			IJ.run("Select None");
			
			IJ.doWand((int)scaling*optxcoor,(int)scaling*optycoor);
			
			IJ.run("Wait For User","The final selection is not circular enough. circ =  "+String.valueOf(best_circ));
			int ask_user=(int) IJ.getNumber("Choose an option : 1: select the box by myself ; 2: do the analyse with this selection", 1);
			
			if(ask_user==1){
				not_able=true;
			}
		}
		
		
		if(not_able){
			
			IJ.selectWindow(BCKGD);
			IJ.setThreshold(optthresh, 255);
			IJ.run("Select None");
			IJ.doWand((int)scaling*optxcoor,(int)scaling*optycoor);
			
			
			IJ.run("Wait For User","The plugin may have failed to make a good selection. Please select an appropriate threshold and the box area.");				
			
		}else{
			
			IJ.selectWindow(BCKGD);
			IJ.setThreshold(optthresh, 255);
			IJ.run("Select None");
			IJ.doWand((int)scaling*optxcoor,(int)scaling*optycoor);
			
			/*
			 IJ.run("Fit Ellipse");
			 */
			thresh=thresh+20;
			
		}
		
	} // END OF THE FUNCTION
	
	// These two functions aply a smooth to the images before the particle analysis
	public void smooth(boolean smoothing)
	{
		IJ.run("Smooth", "stack");
	} //END OF THE FUNCTION
	public void gaussB(double gbsig)
	{
		IJ.run("Gaussian Blur...", "sigma="+gbsig+" stack");
	} //END OF THE FUNCTION
	
	// This function measures the particules inside the selection
	public void count(int thresh, boolean thresh_method)
	{		
		
		if(thresh_method){
			
			ImagePlus imp_T = IJ.getImage();
			IJ.setAutoThreshold(imp_T,"Intermodes dark");
			
		}else {
			IJ.setThreshold(thresh, 255);
		}
		
		IJ.run("Analyze Particles...", "size=0.0-Infinity circularity=0.0-1.0 show=Nothing display stack");
		
	} // END OF THE FUNCTION
	
	
}
