# Supplementary material for: An Automated Image Analysis System to Measure and Count Organisms in Laboratory Microcosms
Source: PLoS One. 2013 May 29;8(5):e64387. doi: 10.1371/journal.pone.0064387 (PMC3667193; doi:10.1371/journal.pone.0064387)
Supplement: File S2 — comprises our plugin (BP_sensor.java). The Java code is commented so as to be easily modified. It can be directly compiled and run with ImageJ. File S2 also comprises an other plugin required for our plugin to work smoothly (Wait_For_User.java). (ZIP) [file pone.0064387.s005.zip › Wait_For_User.java]

import ij.*;
import ij.plugin.frame.PlugInFrame;
import ij.gui.*;
//import ij.util.Tools;
import java.awt.*;
import java.awt.event.*;
//import java.util.*;

/**
*  ImageJ Plugin to ask a user to do some action during a macro
*  (e.g. select a roi).
*  Usage:
*  - Copy into ImageJ plugins folder or a subfolder thereof
*  - Compile with "Compile and run" and press "OK". Disregard any deprecation warning.
*  - Restart ImageJ
*  - Now the plugin is loaded into ImageJ and can be used in a macro, e.g.:
         run("Blobs (25K)");
         myImageID = getImageID();
         setTool(0); //Rectangle tool
         beep();
         run("Wait For User", "Select Rectangle to Invert");
         selectImage(myImageID); //make sure we have the same foreground image again
         if (selectionType() != 0) exit("Sorry, no rectangle");
         run("Invert");
*
*  Version 22-Nov-2007 Michael Schmid
*/
public class Wait_For_User extends PlugInFrame 
implements KeyListener, ActionListener {

    /** The constructor, preparing the window (panel) */
    public Wait_For_User() {
        super("User Action Required:");
        WindowManager.addWindow(this);
        String text = Macro.getOptions();
        Label textLabel = new Label(text);  //set up all the panel items
		Button okay = new Button("  OK  ");
        okay.addActionListener(this);
        okay.addKeyListener(this);
        GridBagLayout gridbag = new GridBagLayout();//set up the layout
        GridBagConstraints c = new GridBagConstraints();
        setLayout(gridbag);
        c.insets = new Insets(4,4,2,4);     //(top, left, bottom, right)
        c.gridx = 0; c.gridy = 0; c.anchor = GridBagConstraints.WEST;
        add(textLabel,c);                   //add panel items to this panel
        c.gridx = 0; c.gridy = 1;
        add(new Label("Thereafter, press OK                         "), c);
        c.gridx = 0; c.gridy = 2; c.anchor = GridBagConstraints.EAST;
        add(okay, c);
        this.pack();
        GUI.center(this);
        setResizable(false);
        show();
        synchronized(this) {                //wait for OK
            try {wait();}
            catch(InterruptedException e) {return;}
        }
    }
    
    public void close() {
        synchronized(this) { notify(); }
        super.close();
    }

	public void actionPerformed(ActionEvent e) {
		if (e.getSource() instanceof Button) close();
    }
	public void keyPressed(KeyEvent e) { 
		int keyCode = e.getKeyCode(); 
		if (keyCode==KeyEvent.VK_ENTER) close();
		else IJ.beep();
	}

    public void keyTyped(KeyEvent e) {}
    // listener for both the input fields of this panel and for the corresponding ImagePlus
    public void keyReleased(KeyEvent e) {}

}
