# Supplementary material for: An Automated Image Analysis System to Measure and Count Organisms in Laboratory Microcosms
Source: PLoS One. 2013 May 29;8(5):e64387. doi: 10.1371/journal.pone.0064387 (PMC3667193; doi:10.1371/journal.pone.0064387)
Supplement: File S3 — Two sets of pictures of populations of collembolans that can be used as examples to try the plugin. (ZIP) [file pone.0064387.s006.zip]

Archive with 25 entries (20 files):
- Picture_set_example1/
- Picture_set_example1/PR_2011-06-05_181724.jpg
- __MACOSX/
- __MACOSX/Picture_set_example1/
- __MACOSX/Picture_set_example1/._PR_2011-06-05_181724.jpg
- Picture_set_example1/PR_2011-06-05_181727.jpg
- __MACOSX/Picture_set_example1/._PR_2011-06-05_181727.jpg
- Picture_set_example1/PR_2011-06-05_181730.jpg
- __MACOSX/Picture_set_example1/._PR_2011-06-05_181730.jpg
- Picture_set_example1/PR_2011-06-05_181733.jpg
- __MACOSX/Picture_set_example1/._PR_2011-06-05_181733.jpg
- Picture_set_example1/PR_2011-06-05_181736.jpg
- __MACOSX/Picture_set_example1/._PR_2011-06-05_181736.jpg
- Picture_set_example2/
- Picture_set_example2/XX_2011-02-15_122831.JPG
- __MACOSX/Picture_set_example2/
- __MACOSX/Picture_set_example2/._XX_2011-02-15_122831.JPG
- Picture_set_example2/XX_2011-02-15_122834.JPG
- __MACOSX/Picture_set_example2/._XX_2011-02-15_122834.JPG
- Picture_set_example2/XX_2011-02-15_122837.JPG
- __MACOSX/Picture_set_example2/._XX_2011-02-15_122837.JPG
- Picture_set_example2/XX_2011-02-15_122840.JPG
- __MACOSX/Picture_set_example2/._XX_2011-02-15_122840.JPG
- Picture_set_example2/XX_2011-02-15_122843.JPG
- __MACOSX/Picture_set_example2/._XX_2011-02-15_122843.JPG
